# Supplementary material for: Depolymerization of Pine Wood Organosolv Lignin in Ethanol Medium over NiCu/SiO2 and NiCuMo/SiO2 Catalysts: Impact of Temperature and Catalyst Composition
Source: Polymers (Basel). 2023 Dec 15;15(24):4722. doi: 10.3390/polym15244722 (PMC10747262; doi:10.3390/polym15244722)
Supplement: Supplementary file 1 [file polymers-15-04722-s001.zip]

Archive with 1 entries (1 files):
- polymers-2725146-supplementary.pdf
